# Supplementary material for: Discovery, Pathogenesis, and Complete Genome Characterization of Lates calcarifer Herpesvirus
Source: Genes (Basel). 2024 Feb 20;15(3):264. doi: 10.3390/genes15030264 (PMC10970581; doi:10.3390/genes15030264)
Supplement: Supplementary file 1 [file genes-15-00264-s001.zip]

Archive with 5 entries (5 files):
- supplementaryMovieS1.MOV
- supplementaryMovieS2.MOV
- supplementaryMovieS3.MOV
- Supplementary_Material.pdf
- Supplementary_Table_S4.xlsx
